# Supplementary material for: Non-Tumor CCAAT/Enhancer-Binding Protein Delta Potentiates Tumor Cell Extravasation and Pancreatic Cancer Metastasis Formation
Source: Biomolecules. 2021 Jul 22;11(8):1079. doi: 10.3390/biom11081079 (PMC8391339; doi:10.3390/biom11081079)
Supplement: Supplementary file 1 [file biomolecules-11-01079-s001.zip]

Archive with 1 entries (1 files):
- biomolecules-1291308-supplementary.pdf
